# Supplementary material for: Aversive memory formation in humans involves an amygdala-hippocampus phase code
Source: Nat Commun. 2022 Oct 27;13:6403. doi: 10.1038/s41467-022-33828-2 (PMC9613775; doi:10.1038/s41467-022-33828-2)
Supplement: Supplementary file 4 — Source Data [file 41467_2022_33828_MOESM4_ESM.xlsx]

## Sheet: Figure1b
Figure 1b
		eR	eRFA	eK	eKFA	nR	nRFA	nK	NKFA
	data1	17.5	2.5	52.5	37.5	12.5	0	45	17.5
	data2	50	7.5	12.5	17.5	50	16.25	23.75	27.5
	data3	25	2.5	32.5	32.5	13.75	3.75	31.25	11.25
	data4	67.5	52.5	2.5	7.5	58.75	20	11.25	12.5
	data5	47.5	25	17.5	17.5	23.75	11.25	20	23.75
	data6	47.5	30	20	22.5	28.75	13.75	26.25	27.5
	data7	60	27.5	15	22.5	60	11.25	15	17.5
	data8	40	7.5	37.5	32.5	31.25	7.5	36.25	31.25
	data9	42.5	32.5	35	20	40	17.5	11.25	16.25
	data10	62.5	25	20	37.5	47.5	17.5	23.75	32.5
	data11	52.5	25	30	20	25	1.25	15	10
	data12	52.5	37.5	27.5	42.5	5	3.75	26.25	18.75
	data13	60	60	15	12.5	27.5	20	10	20
	data14	10	5	0	0	11.25	5	1.25	0
	data15	37.5	17.5	32.5	32.5	30	7.5	22.5	20
	data16	30	2.5	12.5	20	41.25	8.75	20	17.5
	data17	10	10	45	52.5	15	3.75	28.75	13.75
	data18	22.5	25	2.5	2.5	3.75	2.5	2.5	1.25

## Sheet: Figure12c
Figure 2c
		eR	eKF	nR	nKF
	data1	0.43168	-0.0920855	0.140799	0.153581
	data2	0.0178963	0.0795605	0.118023	0.0247636
	data3	0.170611	0.0859731	0.034863	0.0755731
	data4	0.260459	0.11467	0.0109128	0.0714756
	data5	0.0338052	-0.0824316	0.107168	0.103999
	data6	0.155059	0.0872625	0.0465971	0.117828
	data7	0.227557	-0.0542532	0.0847817	0.00974187
	data8	0.00227632	-0.0980962	-0.0087613	0.0334927
	data9	0.244753	-0.0229742	0.0628389	0.0925287
	data10	0.198115	0.113592	0.125603	0.125209
	data11	0.0824405	0.114642	0.0793955	0.103167
	data12	0.208086	0.111888	-0.0033289	0.102887
	data13	0.0220324	0.137424	-0.0372086	-0.0286601
	data14	-0.0217072	0.0317075	-0.137186	0.0264713
	data15	0.0906102	0.135026	-0.0578211	0.0984615
	data16	0.195604	0.260163	0.262608	0.251445

## Sheet: Figure2f
Figure 2f
		eR	eKF	nR	nKF
	data1	0.230455	0.0488684	0.126466	0.0764296
	data2	0.14333	0.0512612	-0.0243345	0.0745011
	data3	0.451003	0.114803	0.187628	0.235479
	data4	0.19273	0.124754	0.168553	0.0620046
	data5	0.112184	0.0253037	0.19727	0.094237
	data6	0.0096403	0.0817501	0.205367	-0.04439
	data7	0.177588	0.199506	0.192361	0.113473
	data8	0.165753	-0.027704	-0.168071	0.0805028
	data9	0.208908	0.133787	0.0314581	0.0693785

## Sheet: Figure 3b
Figure 3b
		emotional	neutral
	data1	0.0060755	0.00495492
	data2	0.0111531	0.00234004
	data3	0.0143073	0.00480045
	data4	0.0232014	0.00752218
	data5	0.00207249	0.00262588
	data6	0.0116062	0.0029451
	data7	0.0148842	0.00637872
	data8	0.0113041	0.00872189
	data9	0.029562	0.00366953

## Sheet: Figure 3d
Figure 3d
		emotional	neutral
	data1	0.000196423	9.1297e-05
	data2	0.000245804	0.000230655
	data3	0.000271611	0.00015448
	data4	0.00021962	0.000138352
	data5	0.000492194	0.00016055
	data6	0.000322164	0.000248229
	data7	0.000187622	0.000142515
	data8	0.000353023	0.000195139
	data9	0.000268026	0.000337701

## Sheet: Figure 6b
Figure 6b
		xcorr lag	PACOi delay
	data1	0.0080	-0.0291
	data2	0.0260	0.0352
	data3	0.0200	0.0568
	data4	-0.0160	-0.0751
	data5	0	0.0191
	data6	0.0080	0.0344
	data7	-0.0020	-0.0289
	data8	0.0200	0.0264
	data9	0.0040	-0.0296

## Sheet: Supplementary Figure 3a
Supplementary Figure3a
		eR	nR	eK	nK	eF	nF
	data1	6.30125	3.38222	6.36273	3.3072	6.25762	3.31732
	data2	6.325	3.12667	6.84857	3.25778	6.03333	3.16053
	data3	6.32	3.31	6.13	3.29273	6.2888	3.2875
	data4	6.23385	3.1435	6.11889	3.72125	6.315	3.18667
	data5	6.25786	3.18562	5.98125	3.24737	6.28333	3.19525
	data6	6.41375	3.13231	6.54889	3.06615	6.27143	3.25941
	data7	6.33429	3.26368	6.20533	3.1176	6.29889	3.14581
	data8	6.21375	3.42231	6.26	2.892	6.07583	3.31629
	data9	6.22533	3.286	6.17667	3.2225	6.45	3.603
	data10	6.092	3.207	6.37667	3.18429	6.39762	3.36829
	data11	6.38182	3.26294	6.52	3.38818	6.14542	3.15
	data12	6.29533	3.15556	6.333	3.43917	6.032	3.18421
	data13	6.33125	3.33	6.17308	3.33591	6.13167	3.34474
	data14	5.86	2.95333	NaN	3.41	6.34361	3.30141
	data15	6.36	3.14625	6.13	3.16125	6.06333	3.1787
	data16	6.088	3.079	6.05375	3.356	6.32852	3.40244
	data17	6.33833	3.58167	6.23	3.3175	6.34947	2.97205
	data18	6.26167	3.091	5.77	3.51333	6.27571	3.24815

## Sheet: Supplementary Figure 3b
Supplementary Figure 3b
		eR	nR	eK	nK	eF	nF
	data1	2.0775	5.21667	2.12636	5.1504	2.08429	5.14512
	data2	1.99687	5.09583	1.85143	4.98944	2.07556	5.06105
	data3	2.26	4.98444	2.18667	5.26091	2.3948	5.11227
	data4	1.99846	4.9955	2.38889	5.3575	2.00333	5.02933
	data5	1.86857	4.94	2.7175	5.02842	2.28056	5.1155
	data6	2.28437	5.04115	1.93	5.07538	2.11857	5.02059
	data7	2.03286	5.05526	2.08067	4.9724	1.985	5.07548
	data8	2.34938	5.28385	1.8025	5.129	2.7375	5.14086
	data9	2.42333	5.0115	1.95	5.09821	2.32636	5.032
	data10	2.542	5.0345	2.08556	4.85786	2.01905	5.10707
	data11	2.05545	5.01	1.645	5.14545	2.12708	5.01636
	data12	1.99267	4.99296	2.354	5.08583	2.39733	4.97211
	data13	1.93875	4.99667	2.04	5.32227	2.19556	4.95947
	data14	2.7475	4.99	NaN	4.72	2.02194	5.14563
	data15	2.754	4.9475	1.92818	5.06313	2.35722	5.04
	data16	2.082	4.9985	2.15125	4.98733	2.41741	5.28732
	data17	2.005	4.92333	2.27667	5.013	2.11211	4.99977
	data18	1.96333	4.816	1.92	5.23667	2.11357	5.06778

## Sheet: Supplementary Figure 4b
Supplementary Fig.4b
		eR	eKF	nR	nKF
	data1	0.237533	0.0997544	0.0212589	0.0653052
	data2	0.0220175	-0.0395311	0.167871	0.202251
	data3	0.120429	0.111732	0.0317653	0.106241
	data4	0.189111	0.00941815	0.0583205	0.0220308
	data5	-0.0533432	-0.056748	-0.0360884	0.0836346
	data6	0.199108	-0.0226466	0.0271101	0.101792
	data7	0.0683278	0.0990097	0.0930494	0.126882
	data8	0.119079	0.0790155	0.0560144	0.0877257

## Sheet: Supplementary Figure 8d
Supplementary Fig. 8d
		eR	eKF	nR	nKF
	data1	0.108815	0.311013	0.263156	0.160857
	data2	-0.17955	-0.0739065	-0.0253942	-0.094515
	data3	-0.0438265	0.0893913	0.0483967	0.052026
	data4	0.0840482	0.101073	0.156214	0.122739
	data5	0.0916757	0.150252	0.184761	0.114843
	data6	0.186243	0.307992	0.252597	0.190385
	data7	-0.225623	0.0174802	0.0672397	0.00513755
	data8	0.294755	0.232124	0.411495	0.168963
